# Supplementary material for: Understanding If Differences in Salivary Flow Rate and Total Protein Content Triggered by Biological Factors (Sex and Age) Affect Aroma Perception and the Hedonic and Emotional Response of Wine Consumers
Source: Foods. 2022 Oct 5;11(19):3104. doi: 10.3390/foods11193104 (PMC9562189; doi:10.3390/foods11193104)
Supplement: Supplementary file 1 [file foods-11-03104-s001.zip]

Archive with 1 entries (1 files):
- foods-1883336-SI.pdf
